# Supplementary material for: Affect-Laden Imagery and Risk Taking: The Mediating Role of Stress and Risk Perception
Source: PLoS One. 2015 Mar 27;10(3):e0122226. doi: 10.1371/journal.pone.0122226 (PMC4376914; doi:10.1371/journal.pone.0122226)
Supplement: S3 Dataset — (TXT) [file pone.0122226.s003.txt]

subject	riskDomain	IAI_O1	IAI_P3	IAI_O2	IAI_P4	riskPerception	riskTaking	IAI
1	1	0.99155	0.974875	0.9966	1.022125	9	1	0.9962875
1	2	1.033	0.963375	1.02355	1.009775	7.5	2	1.007425
1	3	0.971925	0.9555	1.01145	1.0202	10	1.5	0.98976875
1	4	0.981225	0.944675	1.0002	0.9804	5.5	6	0.976625
1	5	1.022475	1.04375	1.04275	1.1216	9	2	1.05764375
2	1	1.052825	1.01645	1.0364	1.02605	5.5	3	1.03293125
2	2	1.074875	1.0362	1.038675	1.0227	8	1	1.0431125
2	3	1.02735	1.014175	1.0186	1.033275	10	1	1.02335
2	4	1.02095	1.011975	0.9949	0.99855	5	4	1.00659375
2	5	1.0672	1.044925	1.06525	1.056875	9	2.5	1.0585625
3	1	1.07325	0.9053	1.099825	1.08285	7.5	1	1.04030625
3	2	1.0961	0.951175	1.112975	1.105875	8.5	1.5	1.06653125
3	3	1.0823	0.936025	1.094	1.06675	9.5	1.5	1.04476875
3	4	1.0803	0.934325	1.110875	1.0827	6.5	3.5	1.05205
3	5	1.095575	0.96785	1.109175	1.12405	9	2	1.0741625
4	1	1.068725	1.0203	1.0984	1.0873	8	2	1.06868125
4	2	1.02455	0.98955	1.0434	1.038075	6.5	2.5	1.02389375
4	3	1.081925	1.02575	1.09205	1.0963	9.5	2	1.07400625
4	4	1.10525	1.039325	1.1236	1.097675	4.5	4	1.0914625
4	5	1.040175	1.0067	1.052925	1.070725	9	2	1.04263125
5	1	1.068975	1.020175	1.052025	1.0279	9.5	1	1.04226875
5	2	1.0501	1.014175	1.041625	1.0299	8	1.5	1.03395
5	3	1.078075	1.017625	1.05755	1.034825	9.5	1.5	1.04701875
5	4	1.067125	1.00895	1.061325	1.039075	7	3.5	1.04411875
5	5	1.0701	1.01315	1.050525	1.041475	10	1	1.0438125
6	1	1.114325	1.03485	1.073275	1.129575	9	1.5	1.08800625
6	2	1.132625	1.033775	1.109375	1.1194	4.5	1.5	1.09879375
6	3	1.0546	0.97515	1.028575	1.0413	9.5	2.5	1.02490625
6	4	1.0847	1.040925	1.08805	1.14445	2.5	2	1.08953125
6	5	1.0892	1.002575	1.0677	1.084475	8.5	1.5	1.0609875
7	1	1.06195	0.981575	1.021675	1.01895	9	1	1.0210375
7	2	1.04965	0.972075	1.04035	1.0192	8.5	2	1.02031875
7	3	1.1731	1.0361	1.10065	1.07355	9.5	2	1.09585
7	4	1.05775	0.961925	1.020975	0.999525	5.5	2.5	1.01004375
7	5	1.103275	1.024175	1.06955	1.087375	10	1.5	1.07109375
8	1	1.04915	1.0262	1.04445	1.043325	7	2	1.04078125
8	2	1.08025	1.041625	1.07345	1.0673	7.5	2	1.06565625
8	3	1.07765	1.044975	1.0651	1.05725	8	2.5	1.06124375
8	4	1.101025	1.0642	1.100975	1.087125	6	3.5	1.08833125
8	5	1.071275	1.0391	1.067525	1.0652	7.5	3	1.060775
9	1	1.0647	1.0482	1.058375	1.04595	5.5	1.5	1.05430625
9	2	1.056825	1.051875	1.08675	1.021425	4.5	4	1.05421875
9	3	1.199275	1.211575	1.18365	1.16995	9.5	2	1.1911125
9	4	1.10465	1.084175	1.07015	1.034175	2	4.5	1.0732875
9	5	1.102675	1.1065	1.0884	1.0686	9	2	1.09154375
10	1	1.048725	0.9586	1.0642	1.027475	9.5	1	1.02475
10	2	1.018575	0.928525	1.013475	0.9871	8.5	1.5	0.98691875
10	3	1.020025	0.943125	0.995725	0.994975	10	1	0.9884625
10	4	1.005625	0.922675	0.983475	0.974	6.5	2.5	0.97144375
10	5	1.069175	0.99885	1.0532	1.055475	10	1	1.044175
11	1	1.027425	0.99765	1.0081	1.0232	7	1.5	1.01409375
11	2	1.020725	1.01235	1.012175	1.025825	8.5	2.5	1.01776875
11	3	1.01575	0.99665	1.013425	1.032575	9	1.5	1.0146
11	4	1.02315	1.0113	0.995225	1.0286	4	4.5	1.01456875
11	5	1.003875	0.987025	0.990425	1.006125	10	1	0.9968625
12	1	0.989475	0.959625	0.982525	0.983025	10	1	0.9786625
12	2	0.985075	0.9689	0.994925	0.995775	8	1	0.98616875
12	3	1.06805	1.04715	1.055475	1.075025	10	2.5	1.061425
12	4	1.01855	0.99795	1.002925	1.018475	5	3.5	1.009475
12	5	1.0042	0.977725	0.99565	0.993	8.5	1	0.99264375
13	1	1.04445	1.01125	1.0281	1.028575	6.5	2.5	1.02809375
13	2	1.0637	1.014875	1.050725	1.0216	6.5	2	1.037725
13	3	1.026725	0.9902	1.0021	0.99575	6.5	1	1.00369375
13	4	1.059275	1.02065	1.035025	1.000875	2	4	1.02895625
13	5	1.0406	1.01045	1.024675	1.012225	10	2	1.0219875
14	1	1.046175	1.013025	1.038	1.022575	8.5	1	1.02994375
14	2	1.057825	1.032775	1.0812	1.0699	7.5	2	1.060425
14	3	1.0671	1.0243	1.1079	1.094	9	1.5	1.073325
14	4	1.0173	1.006275	1.059675	1.0657	4	4	1.0372375
14	5	1.06605	1.01725	1.049275	1.022625	9	2	1.0388
15	1	1.1225	1.021775	1.10345	1.096725	4.5	2.5	1.0861125
15	2	1.13305	1.00695	1.159375	1.121825	6.5	2	1.1053
15	3	1.07465	0.98795	1.089575	1.100125	8	2	1.063075
15	4	1.035175	0.943525	1.0277	0.999025	6	3	1.00135625
15	5	1.111525	1.00465	1.10035	1.0989	6.5	2.5	1.07885625
16	1	1.086775	1.043875	1.04455	1.060375	7.5	3	1.05889375
16	2	1.0942	1.0514	1.07315	1.071475	6.5	1	1.07255625
16	3	1.05435	1.0462	1.016175	1.059675	9.5	1	1.0441
16	4	1.053425	1.004175	1.048375	1.05685	5	2.5	1.04070625
16	5	1.07075	1.024525	1.0444	1.03095	7.5	1.5	1.04265625
17	1	1.0773	1.0295	1.0414	1.0302	6	2.5	1.0446
17	2	1.0989	1.03585	1.055075	1.04075	7.5	3	1.05764375
17	3	1.077275	1.0054	1.06675	1.04035	9	1.5	1.04744375
17	4	1.089025	1.024075	1.0588	1.0436	1.5	5	1.053875
17	5	1.046625	1.024075	1.021575	1.016725	8.5	1.5	1.02725
